# Supplementary material for: Improved HER/OER Performance of NiS2/MoS2 Composite Modified by CeO2 and LDH
Source: Materials (Basel). 2024 Oct 4;17(19):4876. doi: 10.3390/ma17194876 (PMC11478180; doi:10.3390/ma17194876)
Supplement: Supplementary file 1 [file materials-17-04876-s001.zip]

Archive with 1 entries (1 files):
- materials-3195541-supplementary.pdf
